# Supplementary material for: Prognostic impact of persistent lower neutrophil-to-lymphocyte ratio during preoperative chemoradiotherapy in locally advanced rectal cancer patients: A propensity score matching analysis
Source: PLoS One. 2019 Mar 22;14(3):e0214415. doi: 10.1371/journal.pone.0214415 (PMC6430363; doi:10.1371/journal.pone.0214415)
Supplement: S1 Dataset — (XLSX) [file pone.0214415.s001.xlsx]

## Sheet: data
inclu_NLR_both_131cases	pre_NLR	post_NLR	pre_PLR	post_PLR	pre_LMR	post_LMR	OS	OS_status	DFS	DFS_status
1	2.98636	5.22297	221.91	345.669	7.41667	4.09677	41.9667	1	17.2	1
1	1.5509	2.67797	166.01	281.188	6.15152	4.20833	161.133	0	161.133	0
1	2.34432	3.14486	192.166	553.125	6.38235	3.69231	91.6	1	49.7333	1
1	2.033	4.59006	201.075	417.105	6.64286	3.16667	53.3667	0	53.3667	0
1	1.79205	3.18468	233.871	369.737	6.88889	6.33333	27.2667	1	24.4	1
1	2.32364	3.56316	182.353	641.27	8.13043	3.15	63.2667	1	6.93333	1
1	2.24126	2.6449	167.857	425	7	4.66667	124.1	0	124.1	0
1	2.81416	2.63436	185.185	265.116	3.6	3.18519	76.2333	0	76.2333	0
1	11.2083	5.88235	491.489	289.412	0.921569	3.4	139.5	0	139.5	0
1	2.01394	2.62705	239.231	362.963	4.81481	4.90909	72.7333	0	72.7333	0
1	1.22304	2.99038	186.424	358.163	7.02326	2.39024	66.7667	0	66.7667	0
1	1.98366	2.3682	165.341	277.941	6.76923	2.95652	121.233	0	121.233	0
1	1.61095	3.32663	231.061	460	6.94737	2.5	83.3333	0	83.3333	0
1	3.64141	23.0263	338.211	1855.56	5.85714	2.57143	8.33333	1	2.66667	1
1	5.19481	4.10286	221.25	312.605	4.70588	2.53191	91.8333	0	91.8333	0
1	3.41206	8.90909	178.689	482.979	3.2973	1.38235	20.2	1	2.93333	1
1	2.71556	4.98611	222.642	311.364	3.61364	2.83871	103.967	0	103.967	0
1	11.2794	4.32515	813.793	374.074	0.935484	1.92857	164.467	0	164.467	0
1	2.27536	5.76866	189.888	517.105	5.08571	2.17143	91.0333	0	91.0333	0
1	2.31048	4.39073	178.981	329.333	3.925	1.82927	72.5333	1	50.9	1
1	1.72013	4.33333	186.893	294.521	5.02439	2.21212	2.46667	1	2.46667	0
1	13.0476	6.2735	510.345	306.897	0.90625	1.52632	38.1667	1	11.4333	1
1	4.17059	11.3425	294.03	400	2.48148	1.57143	150.467	0	150.467	0
1	4.86014	4.93007	418.182	556.863	1.44737	1.82143	74.1333	0	74.1333	0
1	2.6888	18.6875	202.564	426.19	4	1.07692	89.1333	0	89.1333	0
1	1.64157	2.39015	135.743	325.962	7.78125	4.16	98.8333	0	98.8333	0
1	1.09113	2.07317	105.645	291.25	7.29412	3.33333	46.3	1	8.3	1
1	1.2399	2.84793	151.813	302.74	8.04167	3.84211	98.1333	0	98.1333	0
1	1.56034	2.92195	131.818	310.169	7	3.27778	167.5	0	167.5	0
1	3.12322	3.18636	163.953	284.615	3.90909	4.10526	167.967	0	167.967	0
1	1.59767	2.48899	154.645	437.838	7.03846	1.94737	71.5	1	71.5	0
1	1.94212	6.34646	105.822	401.064	7.68421	2.9375	85.3333	0	85.3333	0
1	1.99661	2.26429	143.662	277.778	5.68	2.53125	6.43333	1	6.43333	0
1	1.53754	3.46032	127.572	401.37	6.075	2.92	113.333	0	113.333	0
1	2.26978	5.30714	122.034	388.06	6.05128	1.71795	77.2	0	77.2	0
1	2.2234	5.73984	145.679	374.576	5.58621	1.73529	79.4667	0	79.4667	0
1	2.25368	11.0933	142.667	552.778	6.81818	1.44	175.833	0	175.833	0
1	1.86084	2.94884	139.779	271.084	4.89189	2.37143	96.7667	0	96.7667	0
1	1.46176	2.68	142.623	273.077	5.08333	2	60.1333	0	60.1333	0
1	2.20848	4.42405	132.212	384.507	4.62222	1.91892	88.7	0	88.7	0
1	2.06944	4.34161	154.194	319.298	4.07895	2.03571	68.3	0	68.3	0
1	1.58054	9.31325	146.774	511.538	4.42857	1.06122	32.2667	1	6.73333	1
1	2.11864	2.57769	175	231.313	7.40741	5.82353	66.3	0	66.3	0
1	2.03114	2.25573	171.795	232.258	5.57143	3.72	20.2	1	9.36667	1
1	3.52062	3.14634	215.976	263.462	3.25	3.18367	68.6333	1	68.6333	0
1	3.41176	2.02373	277.228	104.525	1.90566	5.13953	147.367	0	147.367	0
1	16.3333	2.43019	757.377	215.865	1.19608	5.33333	27.7667	1	2.5	1
1	2.61538	0.844978	401.754	225.581	4.75	6.14286	162.767	0	22.0667	1
1	3.48421	2.37209	199.038	192.105	2.47619	3.93103	141.367	0	141.367	0
1	1.93814	1.78594	222.764	248	3.32432	4.16667	32.6333	1	32.6333	0
1	1.53203	1.68182	167.725	100	5.90625	2.58491	73.4667	0	73.4667	0
1	3.01299	3.53093	187.302	221.25	5.47826	2.96296	103.033	0	103.033	0
1	4.92949	4.37419	182.609	259.223	4.28814	2.5122	138.067	0	138.067	0
1	4.42069	4.27811	401.099	228.571	1.59649	1.89189	21.9667	1	5.56667	1
1	3.9422	4.98013	191.781	184.426	3.65	2.97561	111.9	0	23.6	1
1	7.79798	3.99405	331.25	235.965	1.82857	2.85	64.2667	1	63.8667	1
1	2.35249	2.34694	185.859	226.923	4.82927	2.6	66.7333	0	66.7333	0
1	4.72078	3.74857	260.909	215	3.23529	2.28571	171	0	171	0
1	1.86601	1.97643	157.5	207.216	5.71429	4.21739	72.1333	0	72.1333	0
1	1.40678	0.794937	150	144.493	6.9697	6.87879	60.7	0	60.7	0
1	0.94843	1.73101	94.9074	164.13	6.96774	4	141.767	0	141.767	0
1	1.41555	2.49802	78.0645	124	7.75	3.5	60.4667	0	60.4667	0
1	1.42045	1.15988	97.1223	102.976	7.31579	4.94118	89.5333	0	89.5333	0
1	1.80119	1.98039	110.078	131.613	8.6	4.69697	29.6333	1	29.6333	0
1	1.04484	1.98983	123.438	200	8.82759	4.74194	53.2333	0	53.2333	0
1	2.78138	1.56402	151.124	208.889	7.73913	4.82143	103.733	0	103.733	0
1	1.14789	2.46538	113.879	226.515	10.0357	6.28571	57.7667	1	12.3	1
1	1.86688	2.99535	92.1147	174.803	8.20588	3.84848	99.0667	0	99.0667	0
1	1.5616	2.85526	112.36	170.339	6.13793	3.80645	55.1	0	35.1667	1
1	2.21555	1.97924	130.675	158.182	6.03704	4.4	73.6667	0	73.6667	0
1	1.61032	2.9485	86.0656	198.113	9.38462	5.88889	127.367	0	127.367	0
1	1.03756	2.18148	148.387	253.933	12.4	5.93333	168.433	0	168.433	0
1	1.42257	2.73617	120	224.658	10.2632	4.05556	59.8667	0	59.8667	0
1	1.13119	3.03604	83.4862	165.714	6.60606	3.68421	45.4333	1	19.8333	1
1	2.61058	2.0969	164.493	166.337	4.3125	4.59091	126.433	0	126.433	0
1	4.19101	2.94348	157.895	246.914	3.45455	3.375	40.6333	1	7.7	1
1	2.26812	1.36757	111.579	92.3077	4.07143	5.0678	86.8333	0	86.8333	0
1	1.73292	2.14118	80.7018	140.223	5.18182	3.58	43.7333	1	9.93333	1
1	1.63208	2.6824	101.98	158.036	4.3913	4.14815	122.467	0	122.467	0
1	2.38491	2.58776	150.327	165.455	4.13514	3.23529	31.0333	1	9.53333	1
1	2.11191	2.54098	145.294	212.963	5.15152	4.69565	84.7333	1	84.7333	0
1	1.72857	1.12308	140.187	169.792	4.11538	3.69231	153.2	0	153.2	0
1	1.63898	2.14559	128.346	221.591	4.23333	4.19048	73.3	0	73.3	0
1	1.27436	4.61224	84.7458	257.944	6.43636	2.48837	54.1667	0	24.3	1
1	1.07652	1.91481	132.407	257.576	5.83784	3.09375	56.2667	0	56.2667	0
1	1.28531	2.97664	116.058	218.919	5.95652	2.41304	158	1	158	0
1	1.01566	3.01852	94.8276	200	8.59259	2.41463	134.367	0	134.367	0
1	1.49319	5.14286	151.02	229.508	7.35	1.4878	115.5	1	36.4667	1
1	2.17361	2.96313	123.451	259.223	5.38095	2.39535	78.3	0	78.3	0
1	2.09643	3.58115	156.354	237.374	4.11364	2.75	102.567	0	102.567	0
1	1.73602	2.05128	100.976	157.031	4.55556	2.90909	53.1	0	53.1	0
1	1.84014	4.17059	87.3239	190.833	3.67241	2.66667	74.4	1	74.4	0
1	3.07623	3.46667	149.66	188.889	4.08333	2.82857	84.5	0	84.5	0
1	2.12587	4.26627	150.909	233.735	4.71429	2.24324	87.7	0	87.7	0
